# Supplementary material for: Two Epitope Regions Revealed in the Complex of IL-17A and Anti-IL-17A VHH Domain
Source: Int J Mol Sci. 2022 Nov 28;23(23):14904. doi: 10.3390/ijms232314904 (PMC9738047; doi:10.3390/ijms232314904)
Supplement: Supplementary file 1 [file ijms-23-14904-s001.zip]

Archive with 1 entries (1 files):
- ijms-1993246-supplementary.pdf
